# Supplementary material for: Genetic predisposition to high BMI, ultra-processed food consumptions in childhood, and adiposity in young adulthood: a 17-year prospective cohort study of 3061 individuals
Source: BMC Med. 2026 Apr 16;24:251. doi: 10.1186/s12916-026-04764-5 (PMC13088704; doi:10.1186/s12916-026-04764-5)
Supplement: Supplementary file 2 — Additional file 2. Coefficients of the BMI-PGS. [file 12916_2026_4764_MOESM2_ESM.csv]

rsid	a1	a0	beta_auto_mean
rs9442372	A	G	1.09E-05
rs3737728	A	G	-0.000395638
rs6687776	C	T	-0.00018546
rs6678318	G	A	-0.000149093
rs9651273	A	G	-2.23E-05
rs4970405	A	G	-5.61E-05
rs12726255	A	G	-1.39E-05
rs4970409	G	A	-0.000101841
rs11807848	T	C	6.16E-05
rs9442373	C	A	-0.0001626
rs2298217	C	T	5.32E-05
rs12145826	G	A	9.75E-06
rs9442380	T	C	8.31E-06
rs4970362	A	G	-0.001034951
rs9660710	A	C	1.99E-05
rs1320565	C	T	0.000131816
rs3813204	G	A	-3.59E-05
rs11260549	G	A	-2.50E-05
rs9729550	A	C	-6.60E-05
rs11721	C	A	-3.20E-06
rs3813199	G	A	-3.38E-05
rs3766186	C	A	-3.19E-05
rs6675798	T	C	-0.000128238
rs7524470	A	G	-0.000128761
rs6685064	C	T	-1.69E-05
rs2649588	C	T	9.60E-05
rs12032637	A	G	0.000112513
rs7290	T	C	2.73E-05
rs3766180	T	C	5.52E-05
rs3766178	T	C	6.11E-05
rs3766169	A	C	5.33E-05
rs9439468	A	G	1.92E-05
rs6603791	A	G	1.76E-05
rs6603793	C	T	1.78E-05
rs7531583	A	G	-0.000438601
rs12044597	A	G	-0.005044986
rs16825336	G	A	-0.00435645
rs2180311	T	C	-0.004200964
rs10907187	G	A	0.000796807
rs6681938	T	C	-0.000980061
rs4648592	G	A	0.001309373
rs3855951	C	T	9.06E-06
rs7525092	C	T	0.00119447
rs12758705	G	A	0.000489835
rs3820011	C	A	4.97E-05
rs2803291	T	C	8.71E-06
rs884080	A	G	-2.76E-05
rs908742	G	A	-0.000270809
rs4648805	G	A	9.32E-06
rs4648807	T	C	-2.59E-05
rs4648808	T	C	2.66E-05
rs6603813	T	G	6.28E-05
rs3107145	G	A	-3.86E-05
rs3107146	T	C	1.22E-06
rs3107151	T	G	-4.08E-05
rs3128291	A	G	1.69E-05
rs3128296	G	T	0.00022101
rs425277	C	T	0.000355108
rs3753242	C	T	0.000102159
rs424079	C	A	-3.55E-05
rs12026349	G	T	-0.000170125
rs427811	T	G	0.000481971
rs377283	T	C	6.70E-05
rs385039	A	G	0.000429774
rs262672	G	T	0.000506224
rs3107126	C	A	-0.00011639
rs262669	G	A	6.63E-05
rs9442619	C	T	-0.000156009
rs2257182	T	C	5.69E-05
rs3123592	T	C	-0.000133654
rs262654	G	A	0.000428267
rs262653	T	G	4.23E-05
rs262651	A	G	0.00040511
rs3052	C	T	-0.000123152
rs262641	A	G	0.000366704
rs3128309	G	A	-0.000133281
rs262688	T	G	0.000411454
rs262687	G	A	0.000386358
rs2460002	A	G	-0.000117445
rs6665593	G	A	1.93E-05
rs7512482	T	C	-0.00092811
rs2460000	A	G	-0.000511578
rs263526	T	C	7.97E-05
rs10910034	C	T	-3.44E-05
rs260513	G	A	-3.63E-05
rs10797417	A	G	6.10E-05
rs7547453	C	T	6.78E-05
rs11588312	C	T	-0.000912188
rs7553178	G	A	-0.004656798
rs2017143	C	T	-1.69E-05
rs2643885	A	C	-0.000140986
rs903919	T	C	-3.66E-05
rs2132303	T	C	-4.10E-05
rs884941	C	T	0.000198281
rs884940	C	T	-2.79E-05
rs903916	C	T	-0.001448533
rs1496555	A	G	2.13E-05
rs2279702	G	A	-2.53E-05
rs2643904	A	G	2.79E-05
rs2173049	T	C	5.49E-05
rs2843143	C	T	-0.000110779
rs2843142	A	G	-4.25E-05
rs2055204	G	A	-1.76E-05
rs4648831	C	T	-2.44E-05
rs2840528	A	G	-0.000110506
rs3795272	T	C	2.53E-05
rs12049067	C	T	7.34E-05
rs2843129	G	A	-7.77E-05
rs2840530	A	G	-4.56E-05
rs2840531	C	T	-9.20E-05
rs2645085	T	C	-0.000112335
rs2645087	G	A	-5.13E-05
rs903914	G	A	-5.65E-05
rs2840542	T	C	-3.88E-05
rs7545940	T	C	3.27E-05
rs10910060	G	A	5.31E-05
rs2279703	C	T	-1.30E-05
rs7519807	G	A	4.13E-06
rs2843160	T	G	8.42E-05
rs2643901	T	C	5.59E-05
rs2843127	A	G	3.70E-05
rs903903	A	G	0.000251331
rs4648633	T	C	-4.48E-05
rs1123571	G	A	9.68E-05
rs3736330	C	T	2.43E-06
rs2840532	C	T	2.06E-05
rs2645081	A	G	8.22E-05
rs3001336	G	A	6.66E-05
rs1129333	A	G	5.74E-05
rs2494427	T	C	8.88E-05
rs2494428	C	T	2.56E-05
rs4531246	G	T	9.96E-05
rs4648843	C	T	0.000171163
rs10910078	T	C	-0.002142238
rs12049628	A	G	5.02E-05
rs2477703	C	T	5.74E-05
rs3762444	C	T	0.002850684
rs7535528	G	A	0.007015208
rs2247308	A	G	7.20E-06
rs2236395	A	G	1.95E-05
rs2246732	A	G	1.95E-05
rs2494636	G	A	9.65E-06
rs6667605	C	T	-0.000501585
rs4648648	G	A	-0.000389362
rs734999	C	T	-0.000307912
rs3748816	A	G	1.02E-05
rs2843401	T	C	-4.50E-05
rs2843402	T	C	-4.17E-05
rs2764841	G	A	-2.23E-05
rs10797437	T	C	5.52E-05
rs10797440	A	G	4.41E-05
rs10752748	G	A	6.23E-05
rs6684865	G	A	6.42E-05
rs11590198	G	A	-9.57E-05
rs3890745	T	C	5.55E-05
rs4474198	C	T	4.00E-05
rs4648499	A	C	0.000536012
rs4648356	C	A	2.91E-05
rs2377041	C	T	0.000914135
rs4609377	C	T	-0.002463737
rs6680471	C	T	0.001012014
rs12409348	T	C	-0.000236726
rs897615	C	T	-8.47E-05
rs10797342	C	T	4.42E-05
rs2045333	C	T	0.000648197
rs3100865	T	G	3.12E-05
rs1456465	G	A	0.00012651
rs12035436	G	T	-3.20E-05
rs880724	C	T	-2.17E-05
rs1869970	A	G	4.61E-05
rs4648432	A	C	0.000294304
rs9782915	A	G	0.00029662
rs2045331	G	A	0.000250698
rs2045332	G	A	0.000355998
rs1869972	G	A	0.000243572
rs1473386	T	C	0.000234343
rs16823228	A	G	0.000196613
rs2485944	C	T	2.17E-05
rs2485945	T	C	2.18E-05
rs12044030	C	T	-4.17E-05
rs6681741	C	T	5.08E-05
rs1572657	C	T	1.53E-06
rs10909852	T	C	4.26E-05
rs2027262	T	C	3.34E-05
rs2027264	G	A	2.92E-05
rs6685625	T	C	6.67E-05
rs4576609	C	T	0.000117704
rs3795263	G	A	-2.03E-05
rs7412983	A	C	9.28E-05
rs2142569	G	A	1.65E-05
rs6661908	G	A	7.79E-05
rs10489589	T	C	9.89E-05
rs10489588	G	A	6.39E-05
rs9661525	T	G	0.000101911
rs12409277	T	C	7.32E-05
rs2376821	T	C	-1.87E-05
rs2993486	G	A	2.04E-05
rs1569419	T	C	0.000938058
rs926246	T	C	-0.000266104
rs926244	A	G	3.76E-05
rs2817168	A	G	-3.73E-06
rs1890336	A	C	-0.000101174
rs4648453	G	T	0.000185909
rs2817178	T	C	-6.99E-06
rs7538096	T	C	1.53E-05
rs731031	T	C	3.04E-05
rs1798246	A	C	7.63E-05
rs2651899	T	C	3.89E-05
rs2651935	C	T	6.51E-05
rs2651936	C	T	-9.24E-05
rs2817134	T	C	-6.15E-05
rs2651929	T	C	1.13E-05
rs10752733	A	G	-8.90E-05
rs2817138	T	G	-8.30E-05
rs2651916	C	T	-0.000256914
rs10737190	G	A	-0.000172849
rs7539775	G	A	-2.63E-05
rs10492941	C	A	-0.000370375
rs16823542	C	T	-7.86E-05
rs2455118	A	G	-0.000201661
rs4648464	G	A	-3.18E-06
rs17398063	G	A	-0.000157385
rs3002686	C	A	1.68E-05
rs2455099	G	A	2.04E-05
rs2455119	G	T	4.74E-05
rs16823783	A	G	1.02E-05
rs10492940	C	A	3.61E-05
rs16823802	C	T	-8.74E-06
rs12565013	A	C	-1.11E-05
rs10909918	A	G	2.65E-05
rs12757342	T	G	5.17E-05
rs1553291	A	G	0.000119423
rs4648468	A	G	0.000117944
rs4648377	A	C	8.50E-05
rs2455144	A	G	8.37E-05
rs6670328	A	G	-5.45E-05
rs7517281	G	A	-3.46E-05
rs12086132	T	G	-2.61E-05
rs2500278	C	T	0.000139885
rs2483260	A	G	-0.000107614
rs12409345	T	C	-9.97E-06
rs12409315	A	G	-6.21E-05
rs12741836	T	C	-4.80E-05
rs16824089	T	C	3.12E-05
rs2483274	A	G	4.74E-05
rs12061652	A	C	-0.000235936
rs2483275	C	T	2.95E-05
rs2483279	A	G	4.48E-05
rs7516150	C	T	1.11E-05
rs7552331	G	A	2.44E-05
rs4494089	C	T	4.30E-05
rs2483280	G	A	3.50E-05
rs1999527	C	A	1.32E-05
rs2255212	G	A	3.94E-05
rs6683273	A	G	2.79E-05
rs4648380	G	A	6.64E-05
rs2483289	A	C	6.44E-05
rs2483256	A	G	0.000135032
rs2500286	A	G	2.23E-05
rs12073172	G	A	-5.16E-05
rs17399569	C	T	4.80E-06
rs2500262	T	C	6.76E-06
rs4648485	G	A	1.24E-05
rs4648487	T	C	3.35E-05
rs6424073	G	A	2.41E-05
rs4648381	G	A	3.02E-05
rs12135987	G	A	1.70E-05
rs1333189	C	T	1.17E-05
rs2493310	A	G	0.000778128
rs12085231	C	A	-0.000286086
rs868689	T	G	1.82E-05
rs10492939	G	A	-8.39E-05
rs17399998	C	T	0.00221044
rs2493278	T	C	-1.65E-05
rs2493275	G	A	-2.80E-05
rs871822	T	G	-4.66E-05
rs17822581	A	G	0.001508282
rs10909940	G	A	0.000222512
rs6424074	A	G	0.00012597
rs11578011	T	C	2.45E-05
rs5024246	G	A	0.000367233
rs2493292	C	T	0.000163749
rs2493291	C	T	0.000186886
rs2493285	G	A	7.26E-05
rs2483230	A	G	4.73E-05
rs870171	G	T	0.000178365
rs2493272	T	C	-0.00045752
rs2493263	T	C	-3.26E-05
rs2483250	A	C	-1.04E-05
rs867814	C	T	6.47E-05
rs2487670	G	A	-0.000158549
rs12745860	C	T	0.000163541
rs2487680	T	C	-2.68E-05
rs2493255	A	C	-9.58E-06
rs2185639	C	T	8.35E-05
rs10797395	G	A	6.75E-05
rs2493314	G	T	-4.03E-05
rs11585362	G	A	-0.000281345
rs12093117	G	A	-0.000324161
rs12119711	C	T	1.46E-05
rs9970944	G	T	-0.000540767
rs2821066	G	A	-4.36E-05
rs6685801	T	C	9.97E-05
rs869697	G	A	0.000151958
rs9628616	C	T	0.00022896
rs4431782	T	C	3.10E-05
rs4648527	G	A	0.000588996
rs2821025	T	C	5.63E-05
rs2821023	T	C	9.47E-06
rs4648398	C	T	-3.31E-05
rs4648538	C	T	-0.000107999
rs4276857	T	C	-0.000133294
rs2821007	G	A	-9.21E-07
rs2760321	T	C	1.23E-05
rs2181484	A	G	5.41E-05
rs3765696	T	C	-7.18E-05
rs3765703	T	G	-0.00018496
rs3765705	G	A	-5.73E-05
rs3765731	G	A	-7.54E-06
rs3765736	C	T	8.68E-05
rs3765761	C	T	-3.55E-05
rs747827	A	C	-7.25E-05
rs1181868	G	T	-0.000156828
rs3737589	A	G	-7.00E-05
rs1181888	A	G	5.24E-05
rs12128669	C	T	-0.000193685
rs1181883	T	C	-8.26E-05
rs1181876	A	G	-9.85E-05
rs10910025	G	A	-4.75E-05
rs2275819	G	A	-0.002842718
rs1175549	A	C	8.23E-06
rs17411279	C	T	4.34E-05
rs3737593	A	G	5.65E-05
rs17411356	A	G	6.58E-05
rs8520	G	T	4.95E-05
rs6703035	T	C	-2.05E-05
rs9424303	A	G	-1.25E-05
rs6663840	G	A	-2.04E-06
rs9424310	G	A	5.00E-06
rs7545274	C	A	-7.05E-06
rs17403773	C	T	-0.000374065
rs6424058	C	T	4.36E-06
rs7535133	G	T	-3.47E-05
rs1539649	A	G	1.21E-05
rs2298224	T	C	4.30E-05
rs2275822	C	T	8.66E-06
rs7538067	C	T	-6.96E-06
rs10492942	C	T	-1.12E-05
rs4648347	T	C	-1.06E-06
rs6683156	C	T	1.30E-05
rs10909804	C	T	-1.53E-05
rs12726906	T	C	-6.04E-05
rs3205087	A	G	-2.39E-05
rs7367066	T	C	-0.000237487
rs7530189	C	T	-0.000228651
rs10909819	T	C	0.000154018
rs4131373	G	A	-0.000249475
rs11807227	G	A	0.000195394
rs12085743	G	T	-0.000277396
rs12082157	T	C	-0.000275513
rs12097125	C	T	-0.000299962
rs10909830	C	T	7.52E-07
rs6695346	A	G	1.07E-05
rs11583257	C	T	-5.03E-05
rs11585024	G	T	-5.42E-05
rs7519349	A	G	8.37E-05
rs7519458	A	G	9.04E-05
rs10737395	C	A	-2.70E-05
rs10799181	T	C	-3.64E-05
rs4654479	G	A	-3.87E-05
rs10915427	A	G	-1.35E-05
rs10799202	A	G	-9.75E-06
rs10915433	T	C	-3.92E-05
rs6681347	C	T	-9.86E-06
rs4654493	C	T	-1.09E-05
rs7522140	C	T	5.99E-06
rs10915469	T	C	3.83E-06
rs12031557	A	G	-0.00098027
rs4654428	A	C	-0.000130202
rs12758410	C	T	-8.41E-06
rs11587314	C	T	-1.44E-05
rs11587331	C	T	2.71E-05
rs4654525	C	T	-3.32E-06
rs10799236	A	G	4.06E-05
rs12135298	A	G	2.98E-06
rs12045781	G	A	1.83E-05
rs4378174	C	T	7.03E-05
rs7418256	T	G	0.000357523
rs12080516	C	T	0.000224106
rs12068729	A	G	0.000243836
rs12749761	G	A	4.26E-05
rs10915360	T	C	0.000346697
rs9792946	G	A	0.00015018
rs7514530	C	T	3.73E-07
rs4233258	T	C	2.03E-05
rs10915373	A	G	1.95E-05
rs7524800	A	G	1.46E-05
rs10799180	T	C	2.75E-05
rs16840701	A	C	-2.72E-05
rs4391636	T	C	-4.05E-05
rs7537141	A	G	-7.49E-05
rs3936238	A	G	-7.80E-05
rs9628650	G	T	-7.78E-05
rs10915421	T	C	-4.12E-05
rs10915423	A	C	1.12E-05
rs10915424	G	A	-3.57E-05
rs10915428	G	T	2.69E-05
rs12077262	C	T	-0.000221851
rs7548756	A	C	-0.000123693
rs6702575	T	C	-0.000113089
rs10915434	T	C	-0.000202537
rs10737402	T	C	-0.00012509
rs12040805	C	T	-0.000169596
rs4654487	T	C	5.37E-06
rs4131507	T	C	0.000133955
rs6702633	G	A	-0.000468346
rs10915445	G	A	-0.000790898
rs16840838	G	A	0.000305848
rs4654492	C	T	-0.000317869
rs7542208	A	G	-0.000459441
rs9426471	T	C	-3.93E-06
rs6683453	G	A	5.06E-06
rs12062122	C	T	6.22E-05
rs9988443	G	A	-1.67E-05
rs4609397	C	T	7.04E-05
rs10915459	T	C	-5.20E-05
rs4233262	C	T	-0.000236788
rs4654418	G	A	-0.001006784
rs4233264	T	C	-0.00021009
rs6667065	G	A	-5.13E-05
rs12143945	A	G	-0.000162167
rs10158783	G	A	-6.95E-05
rs4654511	A	G	-7.97E-05
rs4654512	A	G	-7.72E-05
rs6426402	G	T	0.000154552
rs12022636	C	A	-5.92E-05
rs4592237	G	A	7.18E-05
rs4654424	A	G	-4.04E-05
rs11579829	C	T	1.36E-05
rs2132177	C	A	7.84E-05
rs1874266	A	G	-0.000126715
rs16840968	T	C	0.000102981
rs7541544	T	C	-5.74E-05
rs12071761	G	A	-0.000171304
rs4512614	A	G	8.61E-05
rs12132422	A	G	-9.27E-06
rs7517989	G	T	-0.000378871
rs6426408	C	T	-0.000339358
rs12082705	T	G	-0.00069264
rs1908490	C	T	6.35E-05
rs966321	G	T	7.93E-05
rs964715	T	C	-3.01E-05
rs1495250	T	C	-7.48E-05
rs10799220	C	T	-0.000505047
rs2411738	G	A	7.91E-05
rs2101576	C	T	5.13E-05
rs10915493	G	A	-4.13E-05
rs10915494	C	T	-0.000236503
rs17407901	C	T	-6.19E-05
rs1390136	C	T	-0.000226357
rs1495244	G	A	-0.000253163
rs12562995	G	A	8.92E-05
rs693734	C	T	-6.25E-05
rs351623	C	T	-4.31E-05
rs351617	C	T	0.000270979
rs1495239	C	T	0.001198391
rs351615	G	A	1.60E-05
rs12073612	G	A	-4.77E-05
rs1495237	C	T	-4.99E-05
rs716214	A	G	-0.000190894
rs10915509	A	C	-5.80E-05
rs3912751	C	T	-4.97E-05
rs3912752	C	T	-5.05E-05
rs351606	C	T	0.000121821
rs639739	G	A	8.92E-05
rs684965	A	G	0.000277951
rs589585	T	C	6.19E-05
rs590925	G	A	0.00026527
rs592386	C	T	0.000183611
rs498795	C	T	0.000171417
rs11587563	G	A	9.07E-05
rs488256	G	A	3.71E-05
rs16838750	C	T	0.000249048
rs11589129	G	T	5.53E-05
rs10799228	G	A	0.000236539
rs523634	A	G	2.00E-05
rs12139755	G	T	-0.000130035
rs585160	C	T	1.46E-05
rs600933	T	C	6.85E-05
rs480106	T	C	8.28E-05
rs598894	G	A	4.14E-07
rs527351	G	A	1.75E-05
rs596133	C	A	7.12E-05
rs585281	G	A	-4.11E-06
rs1531328	G	A	0.000242099
rs349394	C	T	9.11E-05
rs349393	A	C	-7.95E-08
rs12025694	C	T	0.000312126
rs16838800	A	G	-5.09E-05
rs16838813	G	A	-7.76E-05
rs75411	C	T	2.97E-05
rs12404619	C	T	4.01E-05
rs349387	G	A	4.27E-05
rs16838819	A	C	3.58E-05
rs12119772	G	A	0.000311406
rs12026935	G	A	7.45E-05
rs2926485	T	C	0.000155355
rs727658	C	T	5.27E-05
rs2926484	A	C	3.29E-05
rs589870	C	T	4.30E-05
rs1845635	A	G	6.24E-05
rs1495249	A	C	5.96E-05
rs12037374	C	T	6.25E-05
rs239339	G	T	2.92E-05
rs12037541	A	G	4.28E-05
rs10915522	G	A	0.000524586
rs349417	T	C	6.12E-05
rs1870506	T	C	-0.00036284
rs12116790	A	G	-3.15E-05
rs547923	C	A	-0.000280939
rs10915528	T	C	-3.27E-06
rs508647	T	G	0.000170702
rs505933	A	G	-0.000322763
rs659514	T	C	-0.000178608
rs349403	A	G	0.000186973
rs4654432	C	T	-0.000526471
rs2035010	G	A	0.000155837
rs6678792	T	C	-8.12E-05
rs10915533	G	A	-0.00038354
rs17452433	T	C	0.000180076
rs6681282	C	T	0.000380613
rs12128076	C	A	0.000229742
rs1556691	A	G	3.80E-05
rs1565452	C	T	0.000368692
rs7546628	A	G	4.23E-05
rs1762814	C	T	0.000118865
rs12128230	A	C	0.000108895
rs706144	A	G	6.39E-05
rs7531965	G	A	0.000170573
rs780586	C	T	-4.80E-05
rs10915541	C	T	0.000176036
rs780594	T	C	4.50E-05
rs17453210	C	A	0.000141331
rs2054269	G	A	6.93E-05
rs705685	C	T	-5.77E-05
rs922114	C	T	4.72E-05
rs12407583	A	G	0.000192323
rs664520	C	T	0.000178813
rs4654545	T	C	-5.66E-06
rs7526548	A	G	1.89E-05
rs12142584	C	T	3.66E-05
rs12140626	G	A	1.50E-05
rs10047182	G	A	0.000136429
rs12143782	C	T	2.38E-05
rs7541288	C	T	2.96E-05
rs6426417	G	A	9.32E-05
rs1037800	G	A	-5.33E-06
rs16839089	G	A	-2.15E-05
rs6656245	A	G	-0.000218686
rs350181	G	A	0.00270945
rs705689	T	G	0.000676911
rs350187	G	A	0.000610406
rs780608	G	T	0.000774916
rs780614	T	C	0.001137343
rs350189	T	C	0.001603069
rs13374152	G	A	2.42E-05
rs678246	T	G	0.001925185
rs4654548	G	A	-0.001346987
rs6681032	C	T	0.000637919
rs10753381	C	T	-0.001241859
rs1870509	A	G	-0.000254006
rs4654552	C	T	4.58E-05
rs1710415	A	G	0.000267764
rs1762826	C	T	0.000265353
rs1710421	C	T	0.000325078
rs6703696	A	G	0.001017591
rs13375764	T	C	3.93E-05
rs12039682	C	T	4.48E-05
rs685831	G	T	-7.79E-05
rs12039710	C	A	3.92E-05
rs608203	T	C	1.82E-05
rs607850	A	G	-2.35E-05
rs10489135	T	C	4.78E-05
rs2076883	G	T	-3.12E-05
rs705691	A	G	-0.00032603
rs241239	A	G	-8.39E-05
rs10915551	C	T	0.00067172
rs241233	T	C	7.28E-06
rs241230	G	T	8.26E-05
rs592726	C	T	-5.08E-05
rs241219	T	C	-3.18E-05
rs16839257	C	T	0.000193622
rs241221	T	C	-0.000101021
rs6690675	A	G	0.000170665
rs7542801	C	T	0.000155372
rs7549444	A	G	-0.000202629
rs12117466	C	T	3.02E-05
rs241250	C	T	-9.23E-05
rs241256	C	T	-0.000157607
rs241257	C	T	-7.83E-05
rs4654556	T	C	5.24E-05
rs241261	T	C	-7.06E-05
rs6685798	G	A	-0.000119227
rs916408	T	C	3.82E-05
rs241264	C	T	-6.82E-05
rs10915560	T	C	5.28E-05
rs12120353	C	A	3.82E-05
rs16839306	G	A	1.63E-05
rs977271	C	T	0.000165024
rs241273	A	C	-0.000100376
rs241211	A	G	9.32E-05
rs1541318	A	G	-0.000105564
rs1157688	T	C	0.000162643
rs2078573	A	C	8.20E-07
rs1849943	G	A	3.71E-05
rs164772	T	C	-6.78E-05
rs164771	G	A	-3.55E-05
rs12567277	C	T	2.86E-05
rs618751	G	A	-6.34E-05
rs6668002	T	C	3.69E-05
rs12026258	C	A	8.13E-05
rs12403290	C	A	8.20E-05
rs12029434	T	C	7.92E-05
rs4654575	T	C	5.40E-05
rs6674936	T	C	1.07E-05
rs875807	A	G	6.06E-05
rs4654576	A	C	-6.91E-05
rs6426430	G	T	-7.48E-05
rs7527078	C	T	-0.000531237
rs12405615	C	T	0.000106034
rs2071967	C	T	5.12E-05
rs12122754	C	T	-8.22E-06
rs10915575	T	C	0.00021482
rs2035453	C	T	0.000210659
rs12125737	C	T	-1.41E-05
rs4654454	T	C	5.18E-05
rs10915577	A	G	-1.54E-05
rs1483198	A	G	4.23E-05
rs12408160	C	T	2.32E-05
rs12083131	G	A	8.84E-05
rs12083135	G	A	0.00021628
rs10915579	T	C	-2.94E-05
rs12140542	T	C	-0.000189654
rs17421247	C	T	-0.000263404
rs11588149	C	T	0.000183631
rs12567266	T	C	7.49E-05
rs6658098	C	T	9.51E-05
rs12141394	A	G	-0.000687667
rs4144452	A	G	-0.000143618
rs10799255	A	G	-2.44E-05
rs11587129	G	A	-1.54E-05
rs12138000	G	A	-0.000536467
rs1564666	A	G	0.000198615
rs11588881	C	T	0.000657139
rs16839450	C	T	2.37E-05
rs2071992	A	G	-0.000464717
rs2071995	C	T	-0.000400172
rs10799257	A	C	-5.34E-05
rs17344940	G	T	0.000759594
rs12747700	G	A	-0.000122223
rs4654593	G	T	8.34E-05
rs242056	G	A	3.35E-06
rs242058	T	C	-0.000105824
rs3820251	C	T	-0.000155345
rs242044	A	G	2.04E-05
rs242050	G	A	0.000584555
rs446529	T	C	8.87E-06
rs3753702	C	T	-2.06E-05
rs4654598	G	A	1.02E-05
rs364642	C	T	-4.01E-06
rs428001	G	A	1.87E-05
rs12119789	G	A	-2.63E-05
rs12066439	C	T	-0.000267091
rs424723	C	T	2.24E-06
rs2743979	G	A	5.02E-06
rs423285	C	T	-4.02E-05
rs396112	G	A	-0.000139978
rs3766977	G	T	7.39E-05
rs874668	G	A	2.79E-05
rs399377	T	C	-1.18E-05
rs414909	C	T	4.42E-05
rs9426484	G	A	1.50E-05
rs11805709	C	T	-3.90E-05
rs875402	A	G	-0.000104317
rs2235443	A	G	-9.01E-05
rs2411894	C	T	-0.000339356
rs12408533	A	G	-4.77E-05
rs4654606	T	G	-0.004181071
rs16839670	A	C	3.39E-05
rs12410445	T	G	-0.000157595
rs10915612	A	G	-0.003011167
rs10915613	G	A	-0.000218211
rs1120120	C	T	-0.001098459
rs12026226	C	A	-8.47E-06
rs2181699	G	T	-7.61E-05
rs2025378	C	T	-0.000155304
rs7527319	C	A	-4.21E-05
rs11582327	T	C	-3.76E-05
rs6683849	A	G	-4.15E-05
rs11582936	A	C	-0.000121405
rs6693945	T	C	-0.00016597
rs6426440	C	A	-0.000189849
rs1535734	A	G	-0.000130422
rs2898848	G	A	-0.000107974
rs10915644	C	T	-0.000122773
rs10915645	G	T	-0.000127874
rs1886112	T	C	-4.72E-05
rs10489137	T	G	0.000222948
rs10489138	C	T	6.60E-05
rs7548372	C	A	-1.64E-06
rs6658585	A	C	4.71E-05
rs4654464	C	A	7.89E-05
rs1544062	A	C	5.05E-05
rs4654619	C	A	1.35E-05
rs6664880	A	G	3.40E-05
rs16839786	G	T	3.89E-05
rs4654465	C	A	2.41E-06
rs6426446	C	T	-1.57E-05
rs12026056	C	T	-0.000124395
rs10915656	A	G	-8.15E-06
rs2031246	A	G	-5.07E-05
rs1998542	A	G	-3.31E-06
rs7524606	G	A	-7.22E-06
rs1980722	C	T	-1.72E-05
rs17345545	A	C	-4.29E-06
rs4654468	T	C	2.81E-05
rs10753391	C	T	-8.06E-05
rs6678459	C	T	8.00E-06
rs10753392	A	G	-7.91E-05
rs10753394	T	C	-9.71E-05
rs12034557	C	T	-1.33E-05
rs10915668	C	T	-5.70E-05
rs10915670	G	A	2.89E-05
rs12035499	G	A	9.26E-06
rs942245	A	G	1.61E-05
rs2898850	C	T	1.92E-05
rs10915671	G	A	0.000233813
rs12043326	T	C	-1.86E-06
rs4141867	T	C	9.60E-06
rs6702564	G	A	-1.41E-07
rs1535733	T	C	6.01E-07
rs6666792	C	A	-1.28E-05
rs2411955	T	C	2.82E-05
rs2093763	G	A	0.000193054
rs6675013	T	C	4.47E-05
rs1886110	A	G	2.21E-05
rs4644459	T	C	3.64E-05
rs6666453	T	G	-4.58E-05
rs11584727	G	A	-2.60E-06
rs10799275	T	C	2.82E-06
rs2898853	T	C	-2.24E-05
rs12409253	G	A	-5.78E-05
rs10915683	A	G	-3.87E-05
rs12045266	G	T	-1.33E-05
rs12040043	G	A	-2.21E-05
rs9426467	A	G	-6.37E-05
rs7555212	C	T	-6.17E-05
rs6426368	C	T	-9.36E-05
rs6669905	T	C	-7.18E-05
rs6678838	G	T	-0.000107592
rs9286971	G	A	-8.64E-05
rs10915297	T	C	-0.000112286
rs12411011	G	A	1.71E-05
rs12410485	T	C	2.78E-05
rs12126932	C	T	4.48E-05
rs10799145	T	G	-2.39E-05
rs12754637	G	A	-2.12E-05
rs6702660	A	G	-1.75E-05
rs3101219	T	C	0.000164136
rs6426375	C	A	-4.64E-05
rs10799149	G	A	9.56E-05
rs6665175	C	T	0.00042556
rs12757902	G	A	8.04E-05
rs2334268	C	T	0.000125218
rs1563791	C	A	-6.37E-05
rs7365286	C	T	-0.000880645
rs9426492	G	A	-0.000895423
rs7367766	T	G	-0.001785525
rs6683624	C	T	-7.09E-05
rs1380469	C	T	0.000100013
rs10158288	T	C	0.000122207
rs11808607	A	G	-0.000156287
rs1380470	A	G	0.002189195
rs9662885	G	T	0.00012859
rs10915310	A	G	7.20E-05
rs12047764	T	C	5.45E-05
rs2334259	A	G	0.00010163
rs1459765	C	T	-5.10E-05
rs2169089	A	G	2.74E-05
rs720318	G	A	5.92E-05
rs1459762	C	T	-0.000305651
rs10915322	G	A	1.79E-05
rs4949162	A	G	9.14E-06
rs10915324	A	G	1.66E-05
rs10799157	C	A	1.74E-06
rs10915329	C	T	1.69E-06
rs10915330	A	G	1.20E-05
rs1380472	A	G	1.83E-05
rs1563792	G	A	-2.91E-05
rs6603832	A	G	4.76E-06
rs11590026	G	A	-7.90E-05
rs6680801	G	A	1.20E-05
rs10915342	T	C	1.11E-05
rs3101225	A	C	-4.29E-06
rs2242157	G	T	1.50E-05
rs7513590	A	G	-9.39E-05
rs10737396	T	C	-6.11E-05
rs4949166	C	T	-5.45E-06
rs4356099	G	A	-7.36E-05
rs2722793	G	T	-8.16E-05
rs6674378	T	G	-6.32E-06
rs17374719	A	G	-1.58E-05
rs16840020	C	T	-1.21E-06
rs12409689	T	C	-3.83E-05
rs10492925	T	C	7.00E-07
rs9439506	A	G	-6.94E-05
rs12743573	G	A	-0.000160351
rs12121369	C	A	-5.86E-05
rs10753353	T	C	-0.000353243
rs12027352	C	T	-5.41E-05
rs10799174	G	A	-6.15E-05
rs4512698	G	A	-0.000427827
rs12026977	T	C	3.40E-05
rs6698702	C	T	0.000136145
rs6658613	A	G	0.000228091
rs7547229	C	T	-2.36E-05
rs4641339	G	A	1.67E-05
rs12038986	G	A	7.71E-06
rs17366838	G	T	1.76E-05
rs6669501	C	T	-7.09E-05
rs10492930	A	G	-5.81E-05
rs10915375	A	G	-8.00E-05
rs17375504	G	T	1.38E-05
rs12041491	G	A	2.12E-05
rs7536712	T	C	-2.66E-05
rs10492933	G	A	0.000292797
rs7528871	C	A	-1.36E-05
rs2679218	T	C	-4.08E-05
rs12140099	A	G	0.000549839
rs16840183	T	G	0.000148655
rs7549461	C	A	0.000401293
rs16840190	C	T	-5.86E-05
rs938962	C	T	0.000141904
rs4259664	T	G	-3.65E-05
rs677735	A	G	-3.43E-05
rs4847562	T	C	-3.31E-05
rs2353169	T	C	-0.000300338
rs473104	A	G	2.38E-05
rs586165	T	C	-1.23E-05
rs12026938	G	A	-2.53E-05
rs551536	T	C	-1.77E-05
rs7534404	G	A	1.31E-05
rs4465222	T	C	4.63E-05
rs4475768	T	G	0.000211931
rs6703948	C	A	0.000193382
rs16840289	T	C	3.68E-05
rs2945618	A	G	5.78E-06
rs632798	A	G	0.000134167
rs630153	G	A	5.18E-06
rs499416	T	C	0.000183307
rs10799189	G	A	-6.88E-05
rs11808981	T	C	-5.34E-05
rs11800907	C	T	-5.61E-05
rs12732868	T	G	3.42E-05
rs12747870	C	T	3.23E-05
rs4847576	T	C	-6.41E-05
rs613882	A	G	0.00020972
rs615185	A	G	0.000120476
rs490606	G	A	1.09E-05
rs17457350	C	T	0.000471905
rs10492935	A	G	2.09E-05
rs17423547	T	C	0.00025676
rs12141954	A	G	0.000316999
rs604664	T	C	6.41E-05
rs10915403	G	A	-7.75E-05
rs7530063	T	C	1.20E-06
rs7516132	G	A	-3.71E-07
rs932789	A	G	-6.87E-06
rs912988	C	T	-1.36E-05
rs912991	A	G	-4.81E-06
rs11579000	A	G	0.000170615
rs12040942	C	A	2.83E-05
rs4478820	A	G	4.01E-06
rs2148210	A	G	1.80E-05
rs4847569	C	T	2.88E-05
rs6662148	T	C	0.000250224
rs1570964	A	G	0.000141741
rs4847565	G	A	3.73E-05
rs16840538	A	G	0.000133677
rs4847564	G	A	3.13E-05
rs11576325	C	T	0.000250191
rs11576342	C	T	0.000272767
rs9439531	G	T	3.49E-05
rs9439570	C	T	-1.01E-05
rs11811497	A	G	0.000363246
rs7364349	G	A	-4.84E-05
rs7512133	G	A	-2.54E-05
rs7525683	A	G	0.000341937
rs6681674	T	C	-2.89E-05
rs11583534	C	T	0.000345213
rs11583605	C	A	0.000361807
rs11801594	T	C	7.16E-06
rs11586280	T	C	-4.70E-05
rs6688540	C	T	-0.000176824
rs3924260	C	A	-0.00020208
rs6603839	C	T	-0.00017435
rs3922826	T	G	-4.16E-05
rs12735700	G	T	-0.000126898
rs7415936	G	A	-1.68E-05
rs10907214	G	A	0.000289287
rs7513309	T	C	-0.000100924
rs11260694	C	T	-0.000111775
rs7536506	A	G	-0.000124608
rs7414864	T	G	-0.000175119
rs10796404	G	A	0.000892305
rs17028069	C	T	4.39E-05
rs17345621	T	G	4.57E-05
rs9729637	G	T	0.000275297
rs9786944	G	A	0.000309922
rs12030717	C	T	8.93E-05
rs11260698	C	T	0.002316416
rs12120052	G	A	8.49E-05
rs10907219	T	C	3.47E-06
rs2071956	C	T	-7.45E-06
rs2071958	C	T	-2.10E-06
rs2071959	A	G	-4.00E-06
rs9661310	G	A	1.30E-06
rs12123786	A	G	-0.000104066
rs916374	A	G	-9.33E-05
rs12027231	G	A	-5.76E-05
rs12128558	C	A	-0.000121622
rs10796398	G	A	-1.70E-05
rs9729649	G	A	-6.40E-05
rs10796400	G	A	-0.000202968
rs959873	G	T	-0.000198941
rs10737109	G	A	-9.41E-05
rs9787199	T	C	-0.000160342
rs2153900	A	G	-6.47E-05
rs9439610	C	T	-5.91E-05
rs1342691	A	G	-0.000104813
rs1009976	C	T	8.06E-05
rs1578717	A	G	-6.76E-05
rs7515958	A	G	-0.000216626
rs12062988	A	G	8.06E-06
rs1935762	A	G	-3.52E-06
rs11803192	T	C	-2.25E-05
rs6687987	T	C	-1.17E-05
rs6679096	A	C	8.58E-07
rs6673119	T	C	-3.28E-06
rs4845835	C	A	1.28E-05
rs10796403	T	C	2.62E-06
rs7522344	A	C	6.52E-06
rs1775403	G	A	8.84E-06
rs1775421	G	T	6.44E-05
rs1775420	T	C	1.35E-05
rs1818038	G	A	-0.000103795
rs12139270	G	A	3.52E-05
rs11811237	C	T	2.75E-05
rs770718	T	C	0.002042696
rs11260662	G	T	4.79E-05
rs9439587	G	A	-0.000192023
rs10157819	A	G	4.93E-05
rs9439605	A	G	-8.05E-07
rs12143743	G	T	4.64E-06
rs945323	T	C	-0.000524793
rs945322	A	C	-0.000413404
rs945321	C	A	-0.000477783
rs12145625	G	A	0.000168257
rs17028422	T	G	-2.82E-05
rs4845808	C	T	-3.89E-05
rs1855786	T	C	-5.11E-05
rs12119911	G	A	-4.32E-05
rs17028442	T	G	3.75E-05
rs6670965	A	G	4.57E-05
rs6690868	T	C	-6.29E-05
rs17028491	G	A	8.26E-05
rs4845811	C	T	-2.23E-05
rs12078062	A	C	2.00E-05
rs17467353	A	G	1.57E-05
rs1499396	T	C	2.83E-05
rs1499395	G	A	3.81E-05
rs709184	G	A	6.60E-05
rs11260671	T	C	8.46E-06
rs1763319	C	A	-2.28E-06
rs1763321	C	T	-7.85E-06
rs1695629	A	C	-1.20E-05
rs1763322	G	A	-1.03E-05
rs1695628	G	A	-9.62E-06
rs1763323	G	T	5.15E-06
rs770720	C	T	3.53E-05
rs707580	T	C	3.31E-05
rs770701	A	G	-0.002332509
rs770702	T	C	0.001944612
rs10492949	A	C	0.00013821
rs770706	A	G	0.000262935
rs770707	A	G	0.000466434
rs1278832	T	C	0.000312015
rs709189	A	G	0.000650316
rs709188	G	A	0.000409116
rs7521197	T	C	6.39E-06
rs770713	G	A	-0.00010896
rs873982	C	A	-9.83E-06
rs1414379	G	A	1.89E-05
rs904534	T	C	2.54E-05
rs2842262	C	T	-6.87E-05
rs2842258	A	G	-0.000879634
rs2842257	A	G	-0.000877065
rs2842256	T	C	-0.000508735
rs2133496	G	A	-0.000317419
rs4433399	C	A	-8.66E-05
rs17429690	G	A	-1.05E-05
rs12076190	T	C	-9.84E-05
rs3935073	A	C	-0.000129607
rs4276922	A	G	-0.00018609
rs4129514	G	A	-0.000109378
rs9308476	C	A	-4.64E-07
rs1698976	C	T	-4.63E-05
rs525289	C	T	-6.54E-05
rs1698980	A	G	-9.17E-05
rs1765719	G	T	-0.000139415
rs548726	T	C	0.000952592
rs11121600	C	A	-0.000194142
rs11121648	T	G	-0.000157352
rs1287634	G	A	-0.000117484
rs489933	C	T	-0.000127467
rs12122894	G	A	-1.72E-05
rs12737596	T	C	-0.001156963
rs3747990	C	T	-3.83E-05
rs11121915	T	G	-3.91E-05
rs4908559	A	G	-6.02E-05
rs2282281	G	A	-4.99E-05
rs11122097	C	T	-2.54E-05
rs11122098	T	C	-3.56E-05
rs12139627	G	A	-2.92E-05
rs12728066	G	A	-3.19E-05
rs11586334	T	C	-4.11E-05
rs2134551	G	A	-8.26E-05
rs12120967	C	T	-3.05E-05
rs3747987	T	C	-6.50E-05
rs9628989	C	T	-5.91E-06
rs9628990	G	T	-9.27E-07
rs6694744	A	G	-7.96E-05
rs11587302	G	A	-3.72E-05
rs7549324	G	A	7.20E-06
rs7535806	G	A	-2.86E-05
rs1011994	C	T	-2.56E-05
rs11590436	G	T	-2.71E-05
rs11120805	A	G	-1.83E-05
rs12121044	A	G	-2.40E-05
rs11576617	C	T	-2.89E-05
rs2062784	T	C	-8.58E-06
rs12033563	T	C	6.99E-06
rs551207	C	T	0.000146916
rs6702707	C	T	-7.32E-05
rs6659420	A	G	-3.82E-05
rs7555293	T	C	-4.59E-05
rs2011197	C	T	1.83E-06
rs875574	C	A	-6.41E-05
rs2047811	T	G	-7.76E-05
rs11588889	C	A	-5.28E-05
rs4908458	C	T	4.53E-05
rs4068399	G	A	-6.82E-05
rs10779685	T	C	-7.16E-05
rs2312049	T	C	1.41E-05
rs806104	G	A	-4.90E-05
rs11120961	G	A	6.17E-06
rs812051	G	A	7.18E-05
rs709207	C	T	4.97E-05
rs806111	T	G	6.65E-06
rs1295101	A	G	8.37E-07
rs546526	C	T	-0.000122139
rs1295107	G	A	1.56E-05
rs10864321	G	A	-0.000187687
rs11121065	G	A	-7.06E-05
rs1295087	A	G	1.20E-05
rs756096	C	A	0.000244421
rs3789553	A	G	0.000144657
rs6679367	C	T	0.000131529
rs3810993	G	A	-8.52E-05
rs2281303	C	T	4.13E-06
rs1883767	G	A	-1.29E-05
rs2785581	A	G	0.000320661
rs2843493	A	G	-2.84E-05
rs6703057	C	T	5.52E-06
rs11121295	G	A	-1.80E-05
rs11121299	C	T	-7.75E-06
rs2250358	A	G	7.02E-05
rs2273032	G	A	-8.45E-06
rs17436816	G	A	0.000671792
rs1883604	G	A	-8.00E-05
rs747393	T	C	-8.13E-05
rs731975	C	A	6.34E-05
rs4908529	C	T	-7.54E-05
rs11121407	A	C	-0.000161747
rs2247392	C	T	-5.69E-05
rs1802353	C	T	4.11E-05
rs4908541	A	G	-7.65E-06
rs6577565	T	C	0.000969952
rs12404358	G	A	4.83E-05
rs7554077	G	A	5.98E-05
rs7543514	T	C	-6.46E-05
rs4908877	G	A	0.000338045
rs3789491	T	C	0.00011054
rs761109	C	T	2.76E-05
rs4908880	G	A	0.000300339
rs3789482	G	A	7.86E-05
rs4908881	G	A	0.000160943
rs17029376	A	G	-0.000118435
rs9662106	C	T	9.93E-05
rs4908547	T	C	0.000121489
rs3789463	T	C	3.20E-06
rs6663299	A	C	6.47E-05
rs7524775	A	G	6.18E-05
rs4582826	T	C	-6.54E-05
rs2103673	C	T	2.32E-05
rs3138156	T	C	6.32E-06
rs3007421	G	A	1.89E-05
rs4908554	T	C	0.000277039
rs3935435	G	A	-0.000883093
rs4243829	C	T	0.000745896
rs1556035	C	T	0.000355536
rs1010584	C	T	0.000206096
rs4908904	C	T	0.000196947
rs12046229	C	T	-0.000121115
rs11122043	C	T	0.000177734
rs7540913	G	A	0.000118747
rs11809957	C	A	-0.000157368
rs1064835	C	T	0.000205985
rs13513	C	T	0.000179955
rs11122083	G	A	-0.000110742
rs10746502	T	C	0.000160575
rs11122091	C	A	0.000135943
rs10864625	G	A	-0.000110933
rs4908923	G	A	0.000111276
rs12041318	T	C	-0.001267967
rs11122100	T	C	-0.000488937
rs4908932	G	T	0.000312888
rs17029628	T	C	-0.000114092
rs201171	G	A	-8.73E-05
rs1556036	C	T	-1.81E-05
rs11583755	A	C	-0.000899473
rs2072948	C	T	-0.000154464
rs3747994	C	T	4.65E-05
rs14057	G	A	0.000739232
rs11122109	G	A	-0.001776495
rs742394	A	G	8.65E-06
rs12727844	A	G	0.000452203
rs1043681	C	T	1.41E-05
rs10523	A	G	1.10E-05
rs200448	T	C	0.000799243
rs200447	C	T	-1.57E-06
rs200458	A	G	-1.14E-05
rs200457	A	G	2.99E-05
rs12137794	C	T	0.000198052
rs2235564	C	T	-0.001966944
rs200440	A	G	0.001070004
rs6577584	T	G	-0.001916691
rs2281190	C	A	-0.000108816
rs6659873	T	G	-0.000124654
rs2235563	T	C	-0.000146376
rs11122115	C	T	3.14E-05
rs2294528	G	A	2.45E-05
rs201151	G	A	0.000101799
rs3789572	G	T	4.97E-05
rs201166	A	G	-3.32E-05
rs156985	C	T	4.23E-05
rs12126058	C	T	-4.62E-05
rs200444	A	G	-3.04E-05
rs156989	G	A	-2.14E-05
rs3827729	G	A	-9.17E-05
rs429383	A	G	-4.97E-06
rs278017	A	G	4.11E-05
rs278020	C	T	4.34E-05
rs278021	T	C	2.88E-06
rs277670	T	C	-0.000130752
rs277671	C	A	2.15E-05
rs277672	G	T	-5.43E-05
rs546126	C	T	8.71E-06
rs277678	C	T	0.000134528
rs277679	T	C	1.74E-05
rs202577	A	G	2.39E-05
rs277681	A	C	0.000113221
rs277682	C	T	0.000121453
rs447558	T	C	2.83E-05
rs277665	C	T	-2.73E-05
rs378930	G	A	-8.75E-09
rs406619	C	T	3.16E-05
rs11122141	G	A	0.00012711
rs430962	A	G	1.87E-05
rs391674	G	A	3.93E-05
rs1475635	A	G	-1.49E-05
rs11122144	G	A	3.13E-05
rs11122146	T	C	3.83E-05
rs17029843	A	C	-0.000240465
rs10864639	G	T	7.25E-05
rs1542899	A	G	0.000102138
rs12059518	A	G	3.30E-05
rs12070784	T	C	0.000111558
rs12735232	T	C	0.000273246
rs659459	T	C	8.88E-05
rs17029909	A	G	-1.55E-05
rs623974	A	G	2.37E-05
rs12088027	T	C	9.29E-05
rs17441375	A	C	-0.000119009
rs811400	G	A	-2.58E-05
rs11578279	G	T	-0.000399073
rs12023462	A	G	0.000122584
rs4908425	G	A	0.000202653
rs12058103	A	G	1.87E-05
rs4908570	A	G	-3.93E-05
rs11582310	G	A	-0.000520829
rs17441830	A	G	-0.000101841
rs1972306	T	C	-0.000334391
rs12406288	G	A	-8.75E-05
rs17029963	T	C	9.12E-05
rs6657847	C	T	-1.87E-06
rs6688732	G	A	-4.41E-05
rs7546903	G	A	-7.62E-05
rs2063313	A	G	-9.08E-05
rs10492951	A	G	0.000196384
rs6655933	G	A	5.35E-05
rs10399866	G	A	4.23E-05
rs3810982	C	T	3.89E-05
rs1876848	G	A	3.31E-05
rs17030041	C	T	-1.21E-05
rs17030044	T	C	9.14E-05
rs6691442	G	A	8.99E-06
rs12132296	C	A	-1.23E-05
rs4908427	A	G	-3.19E-05
rs12751613	A	C	7.29E-05
rs12122806	T	C	0.000542938
rs867389	A	G	-0.000215041
rs2898917	C	T	-9.18E-05
rs12043429	C	T	2.56E-05
rs4908575	C	T	2.12E-06
rs12134815	A	G	-8.79E-06
rs7554752	G	A	-1.26E-06
rs884736	T	C	8.51E-05
rs12726405	T	C	-0.000125809
rs7539029	C	T	3.26E-05
rs11120797	A	G	0.00081262
rs1013248	T	G	4.88E-05
rs11120799	G	A	0.000116881
rs17030082	G	A	7.82E-05
rs12033659	C	T	7.82E-05
rs4518923	A	G	3.96E-05
rs6701312	T	C	-0.000269918
rs6698901	A	G	-0.000350793
rs1317017	G	A	0.000299142
rs6681529	G	A	-0.000375109
rs12128446	T	C	0.000111512
rs10128022	T	C	1.32E-05
rs17030127	C	T	-0.000135635
rs17030129	G	A	-6.86E-05
rs7525119	C	T	-0.000828303
rs2898915	T	C	-0.000574941
rs2275909	T	C	-0.001096171
rs7513507	G	A	-0.000228848
rs6577401	T	C	-0.000460088
rs11588097	A	G	-2.08E-05
rs6656639	T	C	0.000266146
rs7543531	C	T	-0.001073697
rs6665293	C	T	0.000240584
rs11809898	G	A	-0.000191229
rs17030152	T	C	-3.25E-05
rs11120820	G	A	0.000267294
rs11588846	A	G	-0.000241137
rs4243823	G	A	-3.64E-05
rs10864266	C	T	0.000256617
rs4908588	T	C	-2.57E-05
rs12728534	T	C	0.000522448
rs6686587	G	A	3.41E-05
rs6577408	A	G	-4.99E-05
rs7535234	T	C	-6.89E-05
rs7524998	A	G	-3.14E-05
rs4074964	A	G	-0.000183628
rs4908591	G	A	0.000366117
rs12564136	T	C	-7.98E-05
rs6577410	T	C	-0.000108564
rs4378229	T	C	-0.000118171
rs6700922	G	A	-0.000114027
rs7552540	A	G	-9.39E-05
rs7553100	A	G	-0.000111273
rs10779671	A	G	-0.000125414
rs7414485	G	A	-0.00026679
rs3923058	C	T	-7.13E-05
rs4553221	G	A	1.79E-06
rs7522545	T	C	-0.000202715
rs7536178	G	A	-0.000187925
rs6577412	G	A	-5.12E-05
rs11120831	A	G	-0.000107629
rs10864271	A	G	0.000473799
rs9434824	A	G	1.03E-05
rs11120837	T	C	-0.000105513
rs2187901	C	T	0.000138181
rs1009113	A	G	-0.000127251
rs9434459	C	T	2.73E-05
rs9434833	C	T	-6.35E-05
rs7511741	G	A	-0.000101893
rs9434834	T	C	-2.68E-05
rs7544611	C	T	-0.000637251
rs2071917	G	A	-0.00032392
rs2071918	C	T	-4.10E-05
rs12070592	C	T	-4.84E-05
rs10864275	A	G	-5.09E-05
rs10864276	A	G	-0.000119469
rs1010806	A	G	8.39E-05
rs10779674	T	C	-2.07E-05
rs7528710	A	G	-7.17E-05
rs6694886	G	T	-0.000119332
rs17349921	A	G	3.78E-05
rs7527268	T	C	-9.46E-05
rs7532024	C	T	-1.75E-05
rs4908443	T	C	-0.000791613
rs10779675	A	C	-0.000333017
rs6656160	G	A	-0.000706837
rs4460663	G	A	-0.000570023
rs4908600	C	T	-9.24E-05
rs970973	T	C	-0.000662635
rs1894647	C	T	0.000982397
rs12751444	T	C	-0.001046712
rs13376128	G	T	-1.43E-05
rs4908602	A	G	-6.99E-06
rs6667429	T	C	5.55E-06
rs6680365	A	G	3.44E-05
rs4418630	A	G	0.001800159
rs4908445	A	G	1.68E-05
rs4908446	T	C	-3.68E-05
rs11581497	T	C	1.89E-05
rs4908607	T	C	-0.000226852
rs1304711	A	C	9.32E-06
rs2157499	G	A	-0.000104559
rs916393	T	C	-0.000131054
rs12035586	T	C	-5.29E-05
rs12144179	G	A	-7.96E-05
rs4908608	T	C	-0.000421953
rs12144375	T	C	-4.98E-05
rs2412150	A	C	-0.000711879
rs4908610	C	A	-0.00085125
rs1476047	C	T	-0.000826673
rs11578746	A	G	1.18E-05
rs7544004	T	G	-0.002179527
rs7549870	T	C	-3.03E-05
rs7547519	A	G	-2.25E-05
rs9988463	C	T	1.24E-05
rs6698548	A	G	1.33E-05
rs6661170	G	A	9.27E-06
rs10864289	T	C	-2.12E-05
rs11120887	C	T	1.59E-05
rs10864290	G	A	2.44E-05
rs12043571	C	T	3.95E-05
rs10864291	T	C	4.52E-05
rs2412148	T	C	7.65E-06
rs7539551	A	G	-6.86E-05
rs12409413	T	C	1.84E-05
rs2001142	T	C	1.23E-05
rs4908453	T	C	-5.21E-05
rs6577435	A	C	8.92E-06
rs6662782	A	G	5.20E-05
rs11120896	G	A	-9.04E-05
rs12410983	A	G	-4.11E-06
rs10489142	A	G	0.00015378
rs17346094	A	G	-9.04E-05
rs12128469	C	T	-6.51E-06
rs12402763	G	A	1.11E-06
rs7543711	T	C	2.72E-05
rs2001143	C	T	7.64E-06
rs12563394	A	G	2.36E-05
rs12134803	C	T	6.56E-06
rs2301461	T	C	3.54E-05
rs2301462	C	T	-5.01E-06
rs845246	C	T	4.16E-05
rs845245	A	G	7.68E-05
rs4908456	T	C	4.42E-05
rs845242	T	C	9.18E-05
rs845240	C	T	7.40E-05
rs763173	G	T	9.59E-05
rs845237	A	G	6.46E-06
rs845196	G	A	-0.000169039
rs845195	A	G	-0.000197514
rs845194	C	T	-0.000183475
rs705672	C	T	-0.000189721
rs845260	C	T	-0.00020187
rs845262	T	G	-0.000203841
rs845265	T	C	-0.000206244
rs3752543	T	C	0.000162025
rs11579620	G	A	0.000256949
rs845218	T	C	2.36E-06
rs845214	A	G	7.90E-06
rs4908629	T	C	-7.81E-06
rs6677949	C	A	-2.05E-05
rs845233	T	C	-2.72E-05
rs2040433	T	C	0.000996097
rs845232	G	A	-0.000364919
rs7524314	G	A	0.000667841
rs845226	C	T	-0.000474799
rs2097518	G	A	-0.000342863
rs845202	G	A	-0.000481362
rs763161	G	A	-0.000155263
rs10864301	C	T	-3.03E-05
rs4908635	A	G	-0.000156307
rs763165	A	G	-1.77E-05
rs11120917	C	T	9.35E-06
rs6677745	C	A	0.000143495
rs845252	T	C	4.85E-07
rs845251	C	A	2.63E-05
rs11120921	C	T	4.46E-05
rs1193220	G	A	0.000104372
rs1193221	T	G	2.89E-05
rs1193227	C	T	-6.50E-06
rs1857161	C	T	8.42E-05
rs1725236	G	A	-4.11E-05
rs17030902	T	C	9.73E-05
rs1750838	G	A	4.95E-05
rs1725235	C	T	0.000144649
rs1750837	T	C	8.26E-05
rs1750836	G	A	-3.20E-05
rs11805932	G	A	-8.40E-05
rs17445205	G	A	0.000336645
rs1193240	A	C	-0.000238606
rs1193238	T	C	-0.000125179
rs1193234	T	C	-0.000315581
rs6663735	A	G	1.64E-05
rs1149331	G	A	-6.60E-05
rs6664987	C	T	-5.56E-05
rs11805543	A	C	1.18E-05
rs12039004	T	C	-3.43E-06
rs1193182	G	A	6.26E-08
rs1193185	T	C	-0.000149176
rs1193188	A	C	2.46E-05
rs2693958	T	C	4.12E-05
rs1619495	A	G	3.09E-05
rs1193163	A	G	-2.66E-05
rs12091424	A	G	-0.000356303
rs1193233	T	C	0.000127908
rs1193231	T	C	1.15E-05
rs7526892	G	A	6.78E-05
rs1309332	T	C	9.24E-05
rs12562147	G	A	2.54E-05
rs1725271	A	G	0.000102098
rs1725266	T	C	4.29E-06
rs10864304	A	G	0.00010085
rs1725265	A	G	3.61E-05
rs4908463	A	G	-0.001563905
rs1725261	G	T	-0.000724562
rs1725262	C	T	2.32E-05
rs2462925	A	G	-0.000768773
rs11120955	T	G	-4.08E-05
rs1725243	A	G	-3.44E-05
rs1193180	G	T	-8.66E-06
rs1193179	C	T	8.83E-06
rs1193171	A	C	-9.09E-05
rs1750817	A	G	-0.00014251
rs1618346	C	A	-6.23E-05
rs4908646	G	A	-0.000154399
rs1193167	G	A	-4.91E-05
rs12723779	G	A	5.57E-05
rs12407666	G	A	8.30E-06
rs4908654	C	T	1.51E-05
rs957856	G	A	6.41E-05
rs11120972	G	A	4.42E-05
rs4908656	A	C	-1.70E-05
rs17031113	G	A	-0.000105372
rs6696544	C	A	-0.00051119
rs4317829	C	T	-0.000122529
rs12139470	T	C	-0.000830453
rs12139551	T	C	-0.000734642
rs17031185	T	G	-0.000531095
rs4328095	G	A	-0.000718038
rs4311910	T	C	-0.000560635
rs12138009	T	C	-0.000568592
rs11808296	A	G	-0.000479298
rs10495758	T	C	-0.000648982
rs17027053	T	C	5.60E-05
rs9434498	G	A	2.97E-05
rs4908663	G	A	5.80E-05
rs6662747	A	G	-0.002327084
rs870283	G	A	-0.000114142
rs3737907	G	A	-0.00032111
rs1891215	T	C	-0.005776866
rs4908473	T	C	-0.000110945
rs6661392	C	T	-0.000188454
rs3124796	A	C	3.28E-05
rs2995032	T	C	5.10E-05
rs3011931	T	G	0.000184748
rs1935229	G	A	0.000104012
rs3011936	C	T	-8.12E-06
rs4908686	A	G	1.38E-05
rs2301488	C	T	0.00037728
rs4908691	G	A	-4.47E-06
rs2032563	G	A	-6.43E-05
rs2071986	G	T	6.86E-06
rs2066293	A	G	5.47E-06
rs9919223	A	G	3.45E-06
rs11587880	T	C	4.40E-05
rs707455	G	A	-5.67E-05
rs697672	C	T	1.55E-05
rs1044245	G	A	-1.34E-05
rs697673	T	C	1.99E-05
rs228729	T	C	-1.34E-05
rs11121023	G	A	1.58E-08
rs707463	C	T	-2.52E-05
rs697686	C	T	-1.73E-05
rs4908694	C	T	4.86E-06
rs875994	T	C	0.004480689
rs696306	G	T	-5.85E-05
rs228682	T	C	3.64E-06
rs228642	C	T	6.76E-05
rs228644	G	A	9.34E-06
rs228669	T	C	-9.87E-06
rs10864316	A	G	0.000386806
rs2797685	C	T	-9.75E-05
rs228688	T	G	4.11E-05
rs228690	C	T	-2.27E-05
rs10462020	T	G	0.000556451
rs228692	G	A	-2.29E-05
rs10127838	C	T	9.13E-06
rs228694	A	G	5.14E-05
rs697690	T	C	-0.000107853
rs697693	G	A	-0.000347837
rs17374439	C	T	0.000587088
rs2640908	C	T	-0.000107805
rs228651	C	T	3.31E-05
rs228648	G	A	-0.000103064
rs707476	T	C	-0.000150345
rs531485	T	G	-2.72E-05
rs504560	A	G	-5.22E-05
rs579992	C	T	-0.000127427
rs228703	A	G	-0.000816481
rs227163	C	T	-9.78E-05
rs664673	C	T	-3.45E-05
rs679563	G	A	-6.13E-05
rs585672	C	T	-0.000220959
rs161822	T	C	0.000303778
rs2493215	A	G	-0.000110008
rs161799	A	G	0.002075003
rs178932	G	A	-5.93E-05
rs161801	G	A	0.000401207
rs161802	G	T	-4.05E-05
rs12727642	C	A	-9.19E-05
rs426561	T	C	-1.64E-05
rs225100	T	C	6.30E-05
rs9756	C	T	0.000449121
rs397349	A	C	-4.68E-05
rs400736	T	C	5.24E-05
rs442862	T	C	7.10E-05
rs28624	A	C	-3.06E-05
rs408320	T	C	1.74E-05
rs225132	T	G	-6.61E-05
rs2050198	T	G	-5.78E-05
rs4908724	G	T	-8.24E-05
rs225106	T	C	9.45E-05
rs6682378	C	T	0.001360807
rs7539255	T	C	-9.89E-05
rs12758337	C	T	-7.00E-05
rs11121086	G	A	-3.86E-05
rs7537362	C	T	-4.68E-05
rs7523335	G	A	-4.11E-05
rs4908736	A	G	-9.13E-05
rs7527904	T	C	-7.29E-05
rs7545284	G	A	4.27E-05
rs7529511	T	C	1.34E-05
rs6701300	G	A	-0.000176536
rs1455701	T	C	-0.00031357
rs11121117	C	T	-3.52E-05
rs7524007	T	C	-2.75E-05
rs10864334	T	C	-1.78E-05
rs17032281	G	A	3.42E-05
rs7554600	C	T	-1.66E-05
rs10779696	C	T	-1.38E-05
rs67746	A	G	6.76E-05
rs12041676	G	A	4.64E-05
rs390468	G	A	-3.29E-05
rs411654	A	G	-1.73E-06
rs421490	A	G	1.19E-05
rs428046	A	G	-8.46E-06
rs10864340	C	T	-1.50E-05
rs382192	A	G	5.40E-05
rs7513908	G	A	-4.32E-06
rs389709	G	A	1.60E-07
rs2661869	C	T	-1.50E-05
rs433590	C	T	-1.52E-05
rs11121152	C	T	6.05E-05
rs10864346	A	C	1.36E-05
rs1107284	C	T	2.76E-05
rs966134	A	G	3.86E-05
rs2289731	G	A	-8.07E-05
rs7535752	G	T	9.74E-05
rs7520373	C	T	0.000684006
rs10779702	A	G	-0.000194175
rs894875	C	T	7.92E-05
rs17380831	T	C	-0.000247327
rs6678140	C	T	6.77E-05
rs2708633	C	A	8.09E-05
rs3765971	C	T	9.24E-05
rs2587513	T	C	1.11E-05
rs11121179	G	T	0.000116295
rs1443929	G	T	0.000110089
rs301789	A	G	-7.10E-05
rs2661868	C	T	-4.80E-05
rs301788	C	T	-8.57E-05
rs1763839	G	A	-9.15E-05
rs301806	C	T	-5.45E-05
rs301798	A	G	-9.57E-05
rs172531	A	G	-0.000103087
rs301801	T	C	-9.63E-05
rs301819	A	G	-0.000101687
rs11581328	G	A	1.12E-06
rs11121182	C	A	0.000197752
rs4908760	G	A	-0.000355585
rs751790	T	C	0.000270692
rs1922983	A	G	-0.000302609
rs6577488	T	C	-0.000361877
rs12568293	T	C	0.000273922
rs4908501	T	G	5.29E-05
rs11121194	C	T	-0.00042734
rs6577491	G	T	-0.000356718
rs6656249	A	C	0.000432807
rs6577496	C	A	-0.000557553
rs2297867	C	A	-3.89E-05
rs10492966	C	T	0.000350952
rs926951	A	G	-2.28E-05
rs17032665	T	G	-0.000157198
rs1473420	T	G	-0.000388567
rs7530863	A	G	-2.30E-05
rs1150395	C	T	-4.79E-06
rs12122851	G	A	0.000240285
rs12029303	T	C	-0.00041862
rs7537982	C	T	-0.000455685
rs17386448	T	C	5.67E-05
rs11121203	T	C	0.000308188
rs7523186	A	G	0.00025424
rs4480384	A	G	-0.00045631
rs12136766	G	A	-0.000373907
rs6701331	A	C	-0.000368561
rs1817367	C	T	-0.000135801
rs1953827	G	A	-0.000344628
rs6577506	A	C	-9.93E-05
rs6703577	C	A	-9.65E-05
rs1463052	A	G	-0.00065819
rs4908769	C	T	7.93E-05
rs1463053	G	A	-0.000472853
rs11121213	C	A	0.000388213
rs4908505	G	A	-0.000377737
rs4908507	C	T	-0.000427281
rs7556169	A	G	-0.000578259
rs12122666	C	A	0.000344603
rs7533442	G	T	-6.39E-05
rs6658881	C	T	-7.44E-05
rs10864364	C	A	-6.82E-05
rs4908773	T	C	-9.84E-05
rs7553298	A	G	-1.48E-05
rs953043	T	C	0.001108761
rs17383360	A	G	-0.000451373
rs12024032	C	T	-3.42E-07
rs10492963	C	T	-6.97E-05
rs11121225	G	A	8.51E-05
rs12403640	C	T	4.26E-05
rs1353130	T	C	-9.71E-05
rs11121229	T	C	-0.000153912
rs10864366	T	C	-7.58E-05
rs11121230	C	T	-2.45E-05
rs7513880	G	A	-6.85E-05
rs11586056	C	A	0.000182797
rs10864367	C	T	-8.34E-05
rs6698830	C	T	-0.000101197
rs6577525	G	A	-8.84E-05
rs6664000	C	T	-9.85E-05
rs1472228	C	T	-8.38E-05
rs12137865	A	G	-2.70E-05
rs7517436	G	T	-2.73E-05
rs7520572	G	A	-1.43E-05
rs11121237	A	G	-7.90E-07
rs12410886	A	C	0.000142228
rs12410893	A	G	0.000139526
rs6695310	T	C	0.001081643
rs12124851	A	G	-3.41E-05
rs914994	G	T	-5.62E-05
rs11121247	T	C	-1.51E-05
rs2071414	T	G	-8.36E-05
rs2765507	T	C	5.57E-05
rs2781064	C	T	5.44E-05
rs2274971	C	T	-0.000103635
rs6660137	G	A	8.90E-06
rs11811795	T	C	-1.25E-05
rs1325920	G	A	-1.39E-06
rs12034719	G	A	-0.00024716
rs7534552	G	A	9.71E-05
rs6682376	T	C	9.59E-05
rs6694243	C	T	5.81E-05
rs6665631	A	G	6.38E-05
rs6667091	C	A	0.000160083
rs4908796	G	A	0.000118792
rs11805233	T	C	2.32E-06
rs6577539	G	A	6.80E-05
rs2781079	G	A	0.000207499
rs4609454	A	G	-5.63E-05
rs9434652	C	T	0.000664034
rs7417097	G	A	2.02E-06
rs4418632	T	C	-0.000163496
rs914997	C	T	0.001732553
rs6688840	C	T	9.56E-05
rs2781087	G	T	-6.71E-06
rs12091891	A	G	4.02E-05
rs1475734	G	T	-5.52E-05
rs6692694	C	T	-0.000199773
rs2274327	C	T	0.000170576
rs17032907	C	T	-4.75E-05
rs3765968	T	G	-7.35E-06
rs3765966	G	T	9.58E-06
rs2274332	C	T	2.07E-05
rs2274333	A	G	-0.000133487
rs6691526	A	G	1.94E-05
rs12748400	A	G	-0.000143937
rs2274334	G	T	-9.84E-06
rs3737665	C	T	-0.000162087
rs3765964	G	A	-2.74E-05
rs6577546	G	A	-4.22E-05
rs7533137	A	G	3.19E-05
rs2895997	G	A	-1.80E-05
rs4908803	A	G	1.01E-05
rs17392147	T	C	-1.41E-05
rs17033008	G	A	-0.000377828
rs7516862	T	G	-1.39E-05
rs12402611	C	T	4.84E-05
rs7544111	C	T	2.30E-05
rs17033013	C	T	-7.87E-06
rs10864377	C	T	9.46E-06
rs7537425	C	T	-5.50E-06
rs1004557	C	T	-9.49E-07
rs9803660	T	C	0.000850785
rs769902	T	C	-4.02E-05
rs6685329	T	C	3.28E-05
rs10864381	G	A	6.93E-06
rs10864382	T	C	6.02E-06
rs5840	C	T	1.19E-05
rs12080175	T	C	1.31E-05
rs2505972	A	C	-5.52E-05
rs12145292	C	A	2.12E-05
rs765617	G	A	-6.79E-06
rs1612895	A	G	1.04E-05
rs770041	A	G	-6.24E-05
rs6673259	T	C	0.000155786
rs12726360	T	C	9.71E-05
rs12127491	C	T	-0.000309528
rs12748352	A	G	2.52E-06
rs12057692	T	C	4.12E-05
rs12080794	C	T	4.32E-05
rs7555782	A	G	-0.000159515
rs6694515	C	T	-0.000206004
rs3737669	G	A	-0.000323822
rs12753196	C	A	7.63E-06
rs770028	G	A	4.82E-06
rs10864390	C	T	-0.000309801
rs4908812	G	A	4.42E-05
rs1001567	G	T	-0.000100765
rs4406655	G	A	-5.62E-05
rs7518834	G	A	6.73E-05
rs12121864	C	A	0.000244573
rs4243826	A	G	-0.000130018
rs17393144	G	A	0.000115601
rs12128240	C	T	-0.00023176
rs12119878	T	G	-0.000302993
rs6577556	T	C	0.000169624
rs797252	C	A	5.92E-07
rs11121332	T	C	0.000117674
rs17376524	A	G	9.84E-06
rs11802925	T	C	2.87E-05
rs4908527	C	T	7.25E-05
rs809972	G	T	-0.000142702
rs6577559	C	T	-0.000356637
rs797263	C	T	-0.000159677
rs4908817	G	T	-8.80E-05
rs1008446	T	C	-6.63E-06
rs4908826	G	A	6.12E-05
rs9434717	T	G	7.32E-05
rs2032539	T	C	-0.000204782
rs9435136	A	G	-0.000201513
rs1009940	G	A	0.00013525
rs10489436	A	G	0.001544827
rs4908830	A	G	5.60E-05
rs2268175	T	C	0.000363275
rs2239561	A	G	0.000495964
rs2239560	G	A	0.001800271
rs11121350	T	C	0.000110484
rs732950	G	T	0.000290301
rs2268170	C	T	-0.00031871
rs6688832	G	A	-0.000107251
rs2071931	C	T	-8.92E-06
rs9435168	A	G	-5.86E-05
rs2871656	C	T	1.82E-05
rs916380	C	T	-4.09E-05
rs4465231	G	A	0.000828458
rs9726385	T	C	-0.000154967
rs1294028	A	G	1.35E-05
rs9442562	A	G	-3.30E-05
rs629524	G	T	2.18E-06
rs525476	C	T	3.17E-05
rs926249	T	C	5.37E-06
rs1294046	G	A	-1.24E-05
rs17377597	G	A	-0.000144663
rs17377604	C	T	-0.00014173
rs564709	A	G	-0.000170337
rs4908842	T	C	0.000270651
rs1569422	C	T	0.00087663
rs2075972	T	C	-5.22E-05
rs1299374	A	G	-0.000155348
rs9435244	G	A	-7.66E-06
rs9435245	T	C	3.81E-06
rs4908853	A	G	-2.37E-05
rs552230	C	A	-0.000199866
rs2275457	G	A	7.38E-05
rs10492967	G	A	1.09E-05
rs9308447	C	T	-0.00044881
rs17393334	G	A	0.000155165
rs9729149	C	T	3.01E-05
rs2095904	T	C	0.000330071
rs10864413	G	A	-0.000246324
rs6688312	G	T	0.000150396
rs12145857	G	A	-0.000154114
rs12405873	C	T	-1.87E-05
rs10864418	A	G	-1.55E-05
rs9726404	T	C	3.65E-05
rs9659326	C	T	-3.43E-05
rs9660668	T	C	-2.25E-05
rs9787285	G	A	3.19E-05
rs9662275	G	A	6.85E-06
rs9661476	T	C	-6.72E-05
rs9661728	T	C	-6.63E-06
rs12034064	T	C	-3.46E-05
rs11121424	T	G	-5.72E-05
rs4926491	T	C	-0.00128737
rs7544834	G	A	-0.000129623
rs10746490	G	A	-0.000123831
rs12042017	G	T	0.00016947
rs10157778	G	A	6.16E-06
rs12755956	G	A	-1.69E-05
rs12040542	T	C	0.000711372
rs12140494	T	C	0.000145104
rs7411273	C	T	0.000262119
rs6660810	G	A	0.000195558
rs4423053	A	G	0.000310359
rs6698575	A	G	0.000334263
rs6540962	C	T	-0.000211798
rs4073710	G	A	0.00021953
rs6540967	C	T	-3.32E-05
rs10779727	T	C	-2.08E-05
rs9430506	C	T	-1.92E-05
rs4129341	T	G	1.72E-05
rs6540985	A	G	-5.88E-05
rs4240895	C	T	-2.22E-05
rs4240896	G	A	-6.38E-06
rs4240910	T	C	-6.65E-06
rs12075554	G	A	-0.000255818
rs6541017	A	G	-0.000602771
rs11121486	G	A	-0.001064757
rs12569008	C	T	-0.001511072
rs10864436	G	A	-0.000285948
rs7550295	C	T	-0.001406343
rs10779731	A	G	-0.000332977
rs10746492	C	T	0.000441582
rs17034335	A	G	-0.000424912
rs17034340	T	C	-0.000421125
rs4585981	C	A	0.00029806
rs11121493	C	T	-0.000307904
rs1660742	C	T	0.000163773
rs12078414	C	T	-0.000590632
rs6699320	T	C	-0.000276481
rs1660738	A	G	0.00021697
rs12068489	T	C	-0.000202985
rs12032209	A	C	0.000109531
rs1933734	T	C	0.000440163
rs10864439	T	G	-9.47E-05
rs1220395	C	T	-8.61E-05
rs1220404	T	C	-8.66E-05
rs1220405	A	G	-9.51E-05
rs935073	A	G	-9.38E-05
rs1220412	T	C	-7.27E-05
rs12128766	C	T	0.000151004
rs935075	C	T	-8.60E-05
rs11828	C	T	-8.38E-05
rs17034440	A	G	0.000268403
rs1220398	A	G	2.04E-05
rs7535945	G	A	0.000563827
rs1234694	G	A	-0.000207512
rs1220421	G	A	-0.000203048
rs12062953	T	C	0.000560242
rs2890358	G	A	-0.000203111
rs6683452	A	G	-1.25E-05
rs12136213	A	G	9.94E-06
rs11121515	C	T	8.46E-05
rs9430244	A	G	-1.90E-05
rs12076922	T	G	0.000187103
rs17034501	C	T	0.000191344
rs12070814	C	T	4.52E-06
rs12144133	T	G	-0.000125478
rs6696978	A	G	-7.62E-07
rs17034563	T	G	-1.67E-05
rs12092513	C	T	2.16E-06
rs9783053	A	G	0.002819706
rs12074936	T	C	0.00124455
rs2180184	T	C	-0.00013207
rs6541080	G	A	2.40E-05
rs7418410	C	T	5.31E-05
rs7546642	A	G	0.001078095
rs6691645	A	G	0.000261622
rs4348727	G	A	-4.53E-05
rs4846197	G	A	5.04E-05
rs6541085	A	G	7.93E-05
rs10492969	T	C	7.41E-05
rs12136376	C	T	-4.52E-05
rs12069853	A	C	8.00E-05
rs1538557	T	C	1.23E-05
rs4529713	A	G	1.70E-05
rs4240911	T	C	2.81E-05
rs11586485	G	A	-0.000269614
rs4846208	T	C	-3.42E-05
rs17400878	A	G	0.000100512
rs4846209	G	A	4.62E-05
rs4846210	A	G	-3.72E-05
rs9332414	C	T	3.36E-05
rs12141416	A	G	1.71E-05
rs1339458	C	T	-3.28E-05
rs17034643	C	T	1.73E-05
rs10492970	A	G	0.000349222
rs3748576	G	A	9.68E-06
rs12120191	T	C	2.66E-05
rs746881	A	G	3.10E-05
rs912963	C	T	1.98E-05
rs912962	A	C	9.65E-05
rs10492972	T	C	3.34E-05
rs7520935	G	T	-2.14E-05
rs3753037	C	T	0.000115662
rs2275424	C	A	-2.93E-06
rs3748577	A	G	2.93E-05
rs8019	T	G	1.02E-05
rs12737841	T	C	2.55E-05
rs17034716	A	G	0.000265077
rs17401924	A	G	-5.14E-05
rs17401966	A	G	7.12E-05
rs12135774	T	C	0.000155067
rs4475756	A	G	1.31E-05
rs12734551	T	G	-3.07E-05
rs2297881	A	G	0.000370185
rs1555849	A	C	2.48E-05
rs1556917	C	A	1.98E-05
rs1556916	G	A	1.41E-05
rs17034821	A	G	1.73E-05
rs7546368	G	A	0.000140855
rs3748578	G	A	-4.41E-05
rs12125492	A	G	0.000139781
rs12403443	A	G	-3.64E-05
rs11121548	C	T	9.13E-05
rs12131441	G	A	8.63E-06
rs11121551	T	C	3.00E-06
rs11121552	C	A	9.08E-05
rs1002076	G	A	2.44E-05
rs3748581	T	C	0.000110547
rs11121556	T	C	0.001138792
rs11121557	T	G	0.000149358
rs4846217	C	T	8.25E-05
rs6682868	T	C	0.000131156
rs3737155	G	A	1.80E-05
rs4846219	C	A	0.000121559
rs505141	A	G	9.61E-06
rs649101	T	C	2.21E-06
rs481571	G	A	2.57E-05
rs586223	T	C	2.72E-06
rs1307485	C	T	-3.24E-06
rs544289	A	G	-0.000147801
rs2847337	A	G	0.000123711
rs1307494	C	T	0.000231732
rs666103	T	C	0.000163211
rs6667629	T	C	3.81E-05
rs2781233	T	C	7.15E-06
rs11588734	A	G	-3.47E-05
rs607941	C	T	-3.18E-05
rs9970001	A	G	4.89E-06
rs670666	A	G	9.80E-06
rs585870	C	A	-0.000212836
rs4846228	C	T	-3.98E-05
rs622623	C	T	-3.32E-05
rs662064	T	C	-2.75E-05
rs589400	A	G	5.63E-05
rs616488	A	G	4.65E-05
rs616402	C	T	-1.76E-05
rs17412703	C	T	-4.96E-05
rs604814	G	A	-8.23E-06
rs604369	C	A	1.84E-05
rs2480786	C	T	-7.72E-05
rs2274985	G	A	3.12E-05
rs11587326	C	T	-1.34E-05
rs11584327	T	C	3.37E-05
rs2483677	C	T	-3.12E-05
rs11585463	A	G	-2.10E-05
rs2056417	G	A	-3.09E-05
rs2483678	T	C	-1.97E-05
rs2506887	G	A	-4.30E-06
rs2480789	C	T	4.49E-06
[truncated: 658,452 more rows]
